# Supplementary material for: Is it time to consider the expression of specific-pituitary hormone genes when typifying pituitary tumours?
Source: PLoS One. 2018 Jul 6;13(7):e0198877. doi: 10.1371/journal.pone.0198877 (PMC6034784; doi:10.1371/journal.pone.0198877)
Supplement: S2 Table — (XLSX) [file pone.0198877.s002.xlsx]

## Sheet: Hoja2
GENDER	AGE	SIZE	GH	FSH	LH	TSH	PRL	POMC	AVPR1B	CRHR1	MOL DX	IHC	IHC DX	BIOCHEMICAL DATA*,**	CLINICAL DX	TREATMENT
Female	59	Macro	0.077	0.407	0.017	1.999	0.179	0.621	0.515	0.188	TT	GH (100%)	ST	TSH (2,64 μU/ml) free T4(0,9 ng/dl) GH (5,9 ng/mL) IGF-1 (463 ng/mL)	ST	Somatulina autogel 120mg Dates (19/09/2014- 17/10/2013) y PEG 10 mg dates ( 17/10/2014-25/11/2014)
Female	46	Macro	0.203	0	0	0.776	0.081	0	0.001	0	PH PIT1	GH	ST	GH (11,9 ng/mL) IGF-1(513 ng/mL) cortisol (13,2 μg/dl) ACTH (174 pg/ml)	ST	No
Female	47	Macro	3.304	0.023	0.002	0.092	0.21	0.104	0.09	0.296	ST	GH (100%) PRL (5%)	ST MIXED	PRL(94,8 mUI/L) TSH(1,96 mUI/L) free T4(1,01 ng/dl) GH(39,78 ng/ml) IGF-1(1084,61 ng/ml) Cortisol(14,10 μg/dl) ACTH(22.82 pg/ml)	ST	No
Female	35	Micro	3.092	0.002	0.003	0.085	5.225	0.542	0.059	0.176	ST MIXED	GH (100%)-PRL (70%)-TSH (40%)-A	PH PIT1	PRL(26,4 ng/mL)TSH(1,65 μU/ml) free T4(1,1 ng/dL) GH(3,89 ng/mL) IGF-1(594 ng/ml)	ST	No
Male	46	Macro	0.719	0	0	0.039	0.266	0	.	0.001	ST MIXED	GH (100%)-PRL (5%)	ST MIXED	ACTH(18,0 pg/mL)	ST	No
Female	64	Macro	1.281	0.478	0.207	0.475	0.186	0.315	0.032	0.279	ST	GH (100%)	ST	PRL (8,1 ng/mL) free T4(1,4 ng/dL) GH(7,2 ng/mL)IGF-1(368 ng/mL) Cortisol(11,9 μg/dL)	ST	No
Female	24	Macro	2.329	0.001	0	0.008	0	0.001	0.001	0.002	ST	GH (100%)	ST	PRL( 51,9 ng/mL) TSH (1,34 mU/L )T4 L (0,7 ng/dL) IGF-1(1.105 ng/mL)CORTISOL (12,6 μg/dL)	ST
Male	38	Macro	0.179	0.003	0	0.017	0.006	0.003	0.005	0.011	ST	GH (95) PRL (1) ki67 (2)	ST MIXED	PRL(5,7 ng/ml) TSH(1,620 μU/ml) free T4(1,4 ng/dl) GH(48,80 ng/ml) IGF-1(1396,0 ng/ml) Cortisol(18,6 μg/dl) ACTH(38,4 pg/ml)	ST	Somatulina 60mg/month
Female	34	Micro	2.284	0.019	0.071	0.404	0.18	0.031	0.029	0.08	ST	GH(+)	ST	PRL(17,8 ng/ml) TSH(2,157 μU/ml) free T4( 1,1 ng/dl) GH(2,77 ng/ml) IGF-1( 298,0 ng/ml) Cortisol(26,7 μg/dl) ACTH(69,3 pg/ml)	ST	No
Male	53	Macro	0.055	0	0	0.004	131.503	0	0	0.001	LT	PRL (75) GH (50) TSH/LH/FSH (10) ki67 (1)	U-PH	PRL(119,9 ng/ml) TSH(0,018 μU/ml) free T4(2,0 ng/dl) GH(8,68 ng/ml) IGF-1(1095,0 ng/ml) Cortisol(12,6 μg/dl) ACTH(147,0 pg/ml)	ST	No
Female	21	Macro	0.629	0	0.001	0.102	0.165	0.001	0.001	0.002	ST	GH (100) FSH (95) PRL (25) LH (5-10) ki67 (1)	U-PH	PRL(14,1 ng/ml) TSH(1,493 μU/ml) free T4(1,5 ng/dl) GH(0,62 ng/ml) IGF-1(115,0 ng/ml) Cortisol(26,0 μg/dl) ACTH(29,2 pg/ml)	ST	Tto Octeótride ( 1ª dose 28/02/2014) and later Sandostatin LAR 20 mg/month (18/06/2014)
Male	37	Macro	35.749	0.019	0.016	0.01	2.925	0.001	0	0	ST MIXED	GH (99) FSH (98) PRL (<1) ki67 (2)	U-PH	PRL(5,8 ng/ml) TSH(2,389 μU/ml) free T4(1,0 ng/dl) GH(18,80 ng/ml) IGF-1(1291,0 ng/ml) Cortisol(14,2 μg/dl) ACTH(30,6 pg/ml)	ST	No
Female	73	Macro	0.191	0.249	0.005	0.009	0.232	0.073	0.101	0.68	ST MIXED	GH (50) ki67 (1)	ST	PRL(4,3 ng/ml) TSH(3,126 μU/ml) free T4(-1) GH(2,36 ng/ml) IGF-1(214,0 ng/ml) Cortisol(19,6 μg/dl) ACTH(13,9 pg/ml)	ST	AAS (no data)
Male	41	Macro	0.174	0	0	0.005	0.059	0.009	0.003	0.019	ST	GH (5-10) PRL (3-5) ki67 (<1)	ST MIXED	PRL(0,9 ng/ml) TSH(0,924 μU/ml) free T4(1,2 ng/dl) GH(3,20 ng/ml) IGF-1(651,0 ng/ml Cortisol(12,8 μg/dl) ACTH(36,2 pg/ml)	ST	Sandostatín 30 mg/month (05/06/2014-11/02/2015)
Male	32	Macro	1.777	0.001	0.001	0.059	1.632	0.005	0.004	0.093	ST MIXED	PRL (25) GH (95) LH (<1) ACTH (<1) ki67 (2-3)	ST MIXED	PRL(24,7 ng/ml) TSH(0,846 μU/ml) free T4(0,9 ng/dl) GH(29,30 ng/ml) IGF-1(809,0 ng/ml Cortisol(14,2 μg/dl) ACTH(40,3 pg/ml)	ST	Somatulina Autogel 120 mg: 1 inj/28 days (01/01/2015 Approx-04/03/2015)
Male	44	Macro	37.351	0.014	0.085	15.385	24714	0.001	0.001	0.019	ST MIXED	PRL (20) GH (90) ki67 (<1)	ST MIXED	PRL(20,4 ng/ml) TSH(1,867 μU/ml) free T4( 0,9 ng/dl) GH(-1) IGF-1(-1) Cortisol(20,8 μg/dl) ACTH(52,4 pg/ml)	ST	Sandostatín LAR 20 mg/28 days (31/10/2014-10/06/2015)
Female	39	Macro	1.169	0.002	0.001	.	0.033	0.046	0	0.113	ST	GH (100) PRL (1) ki67 (1)	ST	PRL(18,7 ng/ml) TSH(0,882 μU/ml) free T4( 1,1 ng/dl) GH(14,90 ng/ml) IGF-1(818,0 ng/ml) Cortisol(15,0 μg/dl) ACTH(17,6 pg/ml)	ST	No
Female	68	Macro	0.109	0.001	0	3.198	1.921	0.001	0.001	1.58	PH PIT1	GH (25) PRL (30) ki67 (2-3)	ST	PRL(7,7 ng/ml) TSH(1,317 μU/ml) free T4(1,0 ng/dl) GH(2,16 ng/ml) IGF-1(549,0 ng/ml) Cortisol(8,0 μg/dl) ACTH(7,7 pg/ml)	ST	No
Male	40	Macro	0.65	0.019	0.005	0.01	0.156	0.433	0	2.18	ST	GH (100) ki67 (1-2)	ST	PRL(9,0 ng/ml) free T4(0,7 ng/dl) GH(6,60 ng/ml) IGF-1(910,0 ng/ml) Cortisol(14,2 μg/dl) ACTH(61,2 pg/ml)	ST	Somatulina Autogel 90 mg/month (02/11/2015-13/04/2016)
Female	43	Macro	0.831	0.001	0	0.007	1.598	.	.	.	ST MIXED	GH (10) PRL (30) ki67 (1)	LT STEM	PRL(47,0 ng/ml) TSH(1,358 μU/ml) free T4( 0,8 ng/dl) GH(33,10 ng/ml) IGF-1(893,0 ng/ml) Cortisol(11,1 μg/dl) ACTH(30,8 pg/ml)	ST	No
Male	32	Macro	3.624	0	0.004	0.004	0.026	0	.	0.002	ST	GH +++, LH focal, ki67 (2)	U-PH	PRL(20,2 ng/mL) TSH y free T4 normales GH (33 ng/ml) IGF-1(1203 ng/ml) CORTISOL (19,3 mcg/dL)	ST	No
Female	67	Macro	4.379	0.001	0.006	0.071	0.07	0	0.001	0.003	ST	GH +++, PRL/TSH/LH +, ki67 (<1)	ST	PRL(13,8 ng/mL) TSH (1.68 microU/mL) free T4(1,32 ng/dl) CORTISOL (18,3 mcg/dL)	ST	No
Male	48	Macro	0.04	0.022	0.01	2.297	0.061	0.018	0.034	0.597	TT	GH+++ PRL+	ST MIXED	PRL (14,3 ng/ml)TSH (1,838 mU/L) free T4 (1,25 ng/dl) GH (14,30 ng/ml) IGF-1 (903 ng/ml) cortisol basal (7,81 µg/dl) ACTH ( 41,0 pg/ml)	ST	No
Female	47	Micro	0.197	0.006	0	0.153	0.112	0.022	0.016	0.044	ST	GH++ PRL+ ki67 (<1)	ST MIXED	PRL (12,8 ng/ml)TSH (1,352 mU/L) free T4 (0,96 ng/dl) GH (9,69 ng/ml) IGF-1 (545 ng/ml) cortisol basal (14,20 µg/dl) ACTH ( 32,5 pg/ml)	ST	No
Female	53	Macro	0	1.504	0.005	0.012	0	0	0	0.417	GT	GH++ PRL++ ki67 (<1)	ST MIXED		ST	No
Female	67	Macro	0.044	0	0	1.203	0.355	0	0	0.002	PH PIT1	GH+++ PRL+ ki67 (2)	ST MIXED	PRL (95,1 ng/ml)TSH (3,237 mU/L) free T4 (1,21 ng/dl) GH (2,94 ng/ml) IGF-1 (454 ng/ml) cortisol basal (16,80 µg/dl) ACTH ( 33,9 pg/ml)	ST
Male	36	Macro	1.591	0.006	0.001	0.004	0.048	0.351	0.705	3.423	U-PH	GH+++ ki67 (<1)	ST	PRL( 16,7 ng/ml) TSH (0,419 mU/L) free T4 (1,07 ng/dl) GH (3,34 ng/ml) IGF-1( 728 ng/ml) Cortisol basal( 14,80 µg/dl) ACTH (36,6 pg/ml)	ST	No
Female	41	Macro	0	0	0	0.002	0.001	12.853	53.269	42.651	CT	ACTH (100%)	CT	Cortisol (18,9 μg/dL) ACTH (123,3 pg/mL)	CT	No
Female	45	Macro	0	0	0	.	0.001	27.396	3.296	19.928	CT	ACTH (100) PRL (100) LH (30) TSH (15)	U-PH	TSH(0,54 μU/ml)free T4(0,9 ng/dl)Cortisol(43 μg/dl ACTH(65 pg/ml)	CT	Cabergolina 1,25 mg weekly (1/2 comp 3 days a la semana)+ Ketoconazol 600 mg/day
Female	45	Macro	0	0	0	0.026	0.02	8.606	4.234	20.512	CT	ACTH (95) GH (50) PRL (50) ki67 (2-3)	U-PH	PRL(15,6 ng/ml) TSH(1,09 μU/ml) free T4(1,1 ng/dl) GH(0,071 ng/ml) IGF-1(175 ng/ml) Cortisol(21,9 µg/dL) ACTH(52,1 pg/ml)	CT	Ketoconazol 200 mg/8h
Female	28	Micro	0.261	0.257	0.351	6.076	5.854	6.468	0.287	4.566	U-PH	GH (+++) PRL (+++) LH (+++) ACTH (++) ki67 (1)	U-PH	PRL(24,7 ng/ml) TSH(3,2 μU/ml) free T4(1 ng/dl) GH(0,088 ng/ml) IGF-1(97,9 ng/ml) Cortisol(21,4 μg/dl) ACTH(52,4 pg/ml)	CT	No
Female	44	Macro	0	0.002	0	0	0.036	21.887	0.826	1.025	CT	GH (90) ACTH (20-30) ki67 (2-3)	U-PH	PRL(12,2 ng/ml) TSH(0,229 μU/ml) free T4( 1,2 ng/dl) GH(0,75 ng/ml) IGF-1( 293,0 ng/ml) Cortisol(31,7 μg/dl) ACTH(92,1 pg/ml)	CT	No
Female	68	Micro	0	0.002	0	0.003	0	11.722	24.512	69.236	CT	NEGATIVA ki67 (1-2)	NULL	PRL(<0,300 ng/ml) free T4(1,0 ng/dl) GH(0,98 ng/ml) IGF-1(136,0 ng/ml) Cortisol(20,5 μg/dl) ACTH(26,7 pg/ml)	CT	No
Female	54	Micro	0.001	0.004	0.001	0.002	0.015	0.227	0.288	1.192	CT	ACTH, GH	U-PH	Cortisol (6.48 mcg/dl)	CT	No
Female	34	Micro	2.156	0.109	1.084	0.007	0.382	1.262	0.926	2.402	U-PH	ACTH +++, PRL ++, LH ++, FSH ++	U-PH	TSH (0.96 microU/mL) T4 L( 1.04 ng/dl) PRl( 17.0 ng/mL) CORTISOL (22.4 mcg/dL)	CT	Ketoconazol 200 mg/12h
Male	49	Micro	0	0	0	0	0	0.043	0.027	0.018	NULL	ACTH+++	CT	PRL(0,6 mU/mL) TSH(2,92 mUI/L) free T4( 0,75 ng/L) GH (0,1 ng/ml) IGF-1(103 ng/ml) cortisol(23,13 µg/dl) ACTH(96 pg/ml)	CT	No
Female	42	Macro	0	0.001	0.001	0	0	1.067	1.258	3.566	CT	ACTH difusa	CT	PRL (30,2 ng/ml)TSH (1,35mU/L) free T4 (0,61 ng/dl) GH (1,77 ng/ml) IGF-1 (182 ng/ml) cortisol basal (29,60 µg/dl) ACTH ( 154,0 pg/ml) CLU (660,0 µg/24h)	CT	Ketoconazol 200mg/8h
Male	15	Macro	0	0.002	0	.	3.882	0.004	0.007	0.002	LT	PRL 100% KI67 4%	LT	PRL(3799 ng/ml) TSH (1,34 mU/L) free T4(0,6 ng/dl) GH(<0,05 ng/ml) IGF-1(142 ng/ml) Cortisol basal(<1,00 μg/dl) ACTH(<1,60 pg/ml)	LT	No
Male	58	Macro	0	0	0	0.006	0.017	0	0.001	0.438	CT	PRL (70%)	LT	PRL(2,5 ng/mL) TSH(5,83 mU/L) free T4(0,9 ng/dL) cortisol (11,7 μg/dL)	LT	Dostinex 0,5mg /day dates(20/12/2012-01/05/2013)
Female	35	Macro	0	0	0	0.001	15.764	0	0	0	LT	PRL (100%)	LT	PRL(170,4 ng/mL)TSH 2,43 free T4(1,1 ng/dL) IGF-1 (234 ng/mL) CORTISOL (11,1 μg/dL) ACTH (19,1 pg/mL) Fecha (05/01/2017)	LT	Dostinex (progressive increase in dose hasta 3,5 mg/ weekly) dates ( 01/01/2007-15/06/2017)
Female	23	Micro	0.324	0.077	0.055	0.006	5.091	0.012	0.018	0.054	LT STEM	PRL (100%)	LT	PRL(20,1 ng/mL) TSH (1,58 mU/L) T4 LIBRE (1,1 ng/dL) CORTISOL (20,3 μg/dL) IGF-1 (277 ng/mL) Fecha(26/04/2017)	LT	Dostinex
Male	45	Macro	0.001	0.003	0	0.114	4.829	0	.	0.012	LT	PRL(+) ki67 (<1)	LT	PRL(262,9 ng/ml)free T4(1,1 ng/dl) GH(0,054 ng/ml) IGF-1(164 ng/ml) Cortisol(16,1 μg/dl) ACTH(64 pg/ml)	LT	Cabergolina 4-8 mg weekly, dates (01/03/2002-09/06/2010)
Male	66	Macro	0.003	0.001	0	0.002	0.002	0.001	0.003	0.024	NULL	NEGATIVO	NULL	PRL(0,2 ng/ml) TSH(0,03 μU/ml) free T4(0,9 ng/dl) GH(0,06 ng/ml) IGF-1(52 ng/ml) Cortisol(18,1 μg/dl) ACTH(37,5 pg/ml)	LT	Dostinex 0,5 mg (1 copm/day) date (01/01/2006- 01/12/2010)
Male	75	Macro	0.001	0.001	0	0.009	24.464	0.02	0.024	0.225	LT	GH (1) PRL (100) ki67 (1)	LT STEM	PRL(1943 ng/ml) TSH(0,03 μU/ml) free T4(1,4 ng/dl) GH(0,122 ng/ml) IGF-1(53,7 ng/ml) Cortisol(23,7 μg/dl) ACTH(67,5 pg/ml)	LT	No
Female	39	Macro	0	0	0	0	0	0.315	0	6.228	CT	PRL (80) GH (100) ki67 (5)	ST	PRL(4,6 ng/ml) TSH(2,294 μU/ml) free T4(1,4 ng/dl) GH(1,40 ng/ml) IGF-1(207,0 ng/ml) Cortisol(24,1 μg/dl) ACTH(10,1 pg/ml)	LT	Cabergolina (1c/3 days per week) dates (01/01/2004-15/01/2013)
Male	40	Macro	0.005	0.002	0	3.678	0	0	0	0.004	TT	TSH (30%) GH (1-2%)	PH PIT1	PRL(11,3 ng/ml) TSH(0,75 mU/L) free T4(0,7 ng/dl) IGF-1(100 ng/ml) Cortisol(10,3 μg/dl)	TT	Sandostatin Lar 20mg increases to 30mg, dates (28/12/2010-12/03/2012)
Male	22	Macro	0.019	.	0	17.343	0	0.001	0.001	0.002	TT	NULL	NULL	PRL(28,4 ng/ml) TSH(6,53 μU/ml) free T4(4 ng/dl) GH(3,13 ng/ml) IGF-1(380 ng/ml) Cortisol(11,1 μg/dl) ACTH(17,8 pg/ml)	TT	No
Male	67	Macro	0.052	0.205	0.001	19.886	0.024	0.002	0.003	0.013	TT	PRL (2-3) GH (10) LH (5) ki67 (1)	U-PH	PRL(8,4 ng/ml) TSH(7,393 μU/ml) free T4(1,2 ng/dl) GH(1,12 ng/ml) IGF-1(372,0 ng/ml Cortisol(16,8 μg/dl) ACTH(45,3 pg/ml)	TT	No
Male	31	Macro	0.007	0.002	0	0.139	1.036	0.252	0.74	0.395	LT	NULL	NULL	PRL(21,6 ng/mL) TSH (1,20 mU/L) free T4(1,0 ng/dL) GH (0,20 ng/mL) IGF-1(264 ng/mL) Cortisol basal ( 12,7 μg/dL) ACTH(12,6 pg/mL)	NFPA	No
Female	42	Macro	0	0.413	0	0.001	0.002	0	0.154	0.135	GT	LH (5%)	GT	PRL(47,6 ng/mL) free T4(1,2 ng/dL) IGF-1(110 ng/mL) Cortisol(2,7 μg/dL)	NFPA	No
Female	37	Macro	0	0.03	0	0.155	0	0	0.001	0.009	NULL	FHS-LH-A (5%)	GT	TSH (0,8 μU/ml)	NFPA	Dostinex 1 mg weekly, dates(13/04/2012-25/01/2013), suffers from pregnancy
Female	35	Macro	0	0.022	0	0.01	0	0	0.004	0.025	NULL	GH 100%	ST	PRL(17,3 ng/mL) free T4(1,2 ng/dl) IGF-1(70 ng/mL) Cortisol (14,3 μg/dL) ACTH (28,7 pg/mL)	NFPA	No
Male	68	Macro	0	0.114	0	0.008	0	0	0	0.022	NULL	NULL	NULL	TSH(0,015 μU/ml) free T4 (1,10 ng/dL) Cotisol (5,5 μg/dL)	NFPA	No
Male	76	Macro	.	4.47	0.032	0.187	0	0	0.002	0.051	GT	LH-FSH-A	GT	PRL(12,3 ng/mL) GH(8,1 pg/mL)Cortisol (11,1 μg/dL) ACTH (8,1 pg/mL)	NFPA	No information
Male	74	Macro	0	0.616	0.003	0.003	0	0	0.003	0.054	GT	TSH (15%)-FSH (3%)-LH (2%)	U-PH	PRL(11,4 ng/mL) TSH(0,30 mU/L)free T4(1,0 ng/dl) GH(0,1 ng/mL) IGF-1( 56ng/ml) Cortisol(16,6 μg/dL) ACTH(34,2 pg/mL)	NFPA	No
Female	67	Macro	0.016	0.089	0.028	0.158	0.327	0.118	0.064	0.218	LT	LH (60%)-TSH (10%)	U-PH	PRL(35,8 ng/mL) TSH (2,30 mU/L) free T4(1,0 ng/dL) Cortisol basal(14,1 μg/dL) ACTH ( 4,3 pg/mL), GH (0,10 ng/mL) IGF-1(103 ng/mL)	NFPA	No
Female	70	Macro	0	2.477	0.005	0.017	0	0	.	0.076	GT	FSH (20%)-LH (5%)-TSH (15%)	U-PH	PRL(55,2 ng/ml) TSH(4,140 mUI/ml)GH(<0,05 ng/ml)IGF-1(70 ng/ml) Cortisol(16,1 μg/dl)ACTH (25,3pg/ml)	NFPA	No
Male	49	Macro	0	0.365	0.136	0.002	0	0	0.002	0.065	GT	LH	GT	PRL(12,5 ng/mL) TSH(0,49 mU/L) free T4(1,7 ng/dL) GH(0,3 ng/mL) IGF-1(137 ng/mL) Cortisol (<1,0 μg/dL)	NFPA	No
Female	61	Macro	0	0.545	0.011	0.007	0	0	0.001	0.016	GT	LH (30%)-FSH (10%)	GT	GH(0,4 ng/ml) IGF-1(123 ng/ml) ACTH(19,6 pg/ml)	NFPA	No
Female	49	Macro	0	0	0	0.003	0.003	0.003	7.084	0.009	CT	NULL	NULL	free T4(1,48 ng/dL) GH (0,1 ng/ml)IGF-1(191 ng/ml) PRL(11,3 ng/ml) Cortisol(17 μg/dL)	NFPA	No
Male	51	Macro	0	1.555	0	0.115	0	0	0.006	0.016	GT	TSH-A	TT	PRL(46,1 ng/mL) TSH(4,05 mU/L) free T4(0,5 ng/dL)	NFPA	No
Male	40	Macro	0	0	0	6.064	0.169	0	0	.	TT	TSH-A	TT	Cortisol (9,0 μg/dL)	NFPA	No
Male	54	Macro	0	0.232	0.006	0.032	0	0	0.01	0.249	GT	LH (5%)- FSH (2%)	GT	PRL(12,7 ng/mL) free T4(1,3 ng/dL) IGF-1(89 ng/mL) Cortisol (13,3 μg/dL)	NFPA	No
Male	51	Macro	0	4.645	0.04	0.004	0	0	0	0.103	GT	LH (30%) ki67 (1.2%)	GT	PRL(11,2 ng/mL) TSH(1,45 mU/L)free T4(1,5 ng/dl) GH(1,7 ng/mL) IGF-1(157 ng/mL) Cortisol(17,3 μg/dL) ACTH(24,8 pg/mL)	NFPA	No
Female	70	Macro	0	3.371	0.003	0.011	0.002	0.017	0.034	0.267	GT	FSH (40%) LH (20%) KI67 (1%)	GT	PRL(44,4 ng/mL)TSH(4,51 mU/L) free T4(0,8 ng/dL) IGF-1(109 ng/mL) Cortisol (19,4 μg/dL)	NFPA	No
Male	72	Macro	0	0.05	0.004	0.007	0	0	0.001	0.21	NULL	LH (20%)	GT	PRL(42,9 ng/mL) TSH(0,60 mU/L) free T4(1,1 ng/dl) IGF-1(91 ng/dl) Cortisol (7,3 μg/dL)	NFPA	No
Female	49	Macro	0	.	.	.	0.001	0.001	4.529	0.014	CT	ACTH (3-5%)	CT	PRL(29,1 ng/mL) TSH(0,81 mU/L) free T4( 1,3 ng/dL) GH (0,1 ng/mL) IGF-1(184 ng/mL) Cortisol (8,6 μg/dL)	NFPA	No
Male	41	Macro	0	0.029	0	.	0	0	0.015	0.148	NULL	LH (15%) KI67 (1,8%)	GT	PRL (37,1 ng/mL) TSH (7,43 mU/L) free T4(0,7 ng/dL) GH(0,2 ng/mL)IGF-1(179ng/ml) Cortisol (19,4 μg/dL) ACTH(43,1 pg/mL)	NFPA	No
Male	71	Macro	0	0.207	0	0.04	0	0.001	0.004	0.021	GT	FSH (5%)	GT	PRL(70,9 ng/mL) TSH(1,98 mU/L)free T4(1,5 ng/dL) GH(0,2 ng/mL) IGF-1(120 ng/mL) Cortisol (12,3 μg/dL)	NFPA	No
Male	75	Macro	0	5.216	0.001	1.044	0.001	0.013	0.005	0.025	GT	LH (10%)-FSH (5%)	GT	PRL(8 ng/ml)TSH(2,7 μU/ml) free T4(0,67 ng/dl)IGF-1(45 ng/ml)Cortisol(11,9 μg/dL) ACTH(28,8 pg/mL)	NFPA	No
Male	50	Macro	0	0.24	0.001	0.009	0	0	0.002	0.016	GT	LH (8%)	GT	PRL(11,7 ng/mL) free T4(1,1 ng/dL) IGF-1(115 ng/mL) Cortisol(9,9 μg/dL) ACTH(23,3 pg/mL)	NFPA	No
Female	45	Macro	0.852	0.013	0.004	0.135	8.34	17.509	2.394	22.071	U-PH	ACTH (100%)	CT	PRL(65,5 ng/ml) TSH(2,54 μU/ml) free T4(1 ng/dl) IGF-1(103 ng/ml) Cortisol(8 μg/dL)	NFPA	No
Male	72	Macro	0	0.498	0.009	0.018	0	0	0	0.011	GT	LH (20%) FSH (40%)	GT	GH (0,46 ng/mL) IGF-1 (135 ng/mL)	NFPA	No
Female	48	Macro	0.155	0.022	0.007	0.054	5.169	0.792	0.452	1.127	LT	GH (100%)	ST	PRL(11,74 ng/mL) TSH 3,156 mcU/mL) free T4(0,89 ng/dL) IGF-I(237 ng/mL) cortisol(13 μg/dL) ACTH(21 pg/mL)	NFPA
Female	54	Macro	0	52.217	0	0.47	0	0	0	0	GT	GH (100) PRL (100) FSH (25) ki67 (2)	U-PH	PRL(25,5 ng/ml) TSH(0,572 μU/ml) free T4( 0,9 ng/dl) GH(0,78 ng/ml) IGF-1( 110 ng/ml) Cortisol(15,8 μg/dl) ACTH(10,6 pg/ml)	NFPA	No
Female	70	Macro	0.001	0	0	0.002	3.146	0	0.001	0.22	LT	PRL (60) FSH (8) ACTH (5) TSH (1) LH (1) ki67 (2)	U-PH	PRL(94,5 ng/ml) TSH(0,663 μU/ml) free T4(1,1 ng/dl) GH(0,06 ng/ml) IGF-1(73,6 ng/ml) Cortisol(17,1 μg/dl) ACTH(51,8 pg/ml)	NFPA	No
Male	39	Macro	0.002	1.048	0.001	0.032	2.749	0.004	0.003	0.04	U-PH	PRL (15) GH (10) FSH (5) ki67 (1)	U-PH	PRL(24,7 ng/ml) TSH(1,691 μU/ml) free T4( 0,8 ng/dl) GH(0,25 ng/ml) IGF-1( 125,0 ng/ml) Cortisol(3,8 μg/dl) ACTH(16,7 pg/ml)	NFPA	No
Male	49	Macro	0.001	0	0.001	0.029	2.794	0.123	0.277	0.214	LT	PRL (<1) ki67 (1)	NULL	PRL(63,8 ng/ml) THS(1,041 μU/ml) free T4(1,1 ng/dl) GH(0,40 ng/ml) IGF-1(253,0 ng/ml) Cortisol(5,9 μg/dl) ACTH(25,0 pg/ml)	NFPA	No
Male	49	Macro	0.001	20.543	0.161	0.01	0.006	0	0.001	0.052	GT	NULL	NULL	PRL(16,4 ng/ml) TSH(1,409 μU/ml) free T4( 0,7 ng/dl) GH(<0,05 ng/ml) IGF-1(85,0 ng/ml) Cortisol(10,5 μg/dl) ACTH(26,0 pg/ml)	NFPA	No
Male	68	Macro	0.006	19.386	1.67	18.152	0.685	0	0	0.13	U-PH	FSH (5) GH (<1) ki67 (3-5)	GT	PRL(0,9 ng/ml) TSH(0,036 μU/ml) free T4(1,6 ng/dl) GH(<0,05 ng/ml) IGF-1(39,6 ng/ml) Cortisol(18,0 μg/dl) ACTH(<5,0 pg/ml)	NFPA	No
Female	54	Macro	0.01	2.433	4.049	2.266	2.476	0	0.001	0.021	U-PH	PRL (5) GH (1) FSH (10) ki67 (2)	U-PH	PRL(9,3 ng/ml) TSH(1,118 μU/ml) free T4(1,0 ng/dl) GH(0,21 ng/ml) IGF-1(119,0 ng/ml) Cortisol(13,3 μg/dl) ACTH(51,7 pg/ml)	NFPA	No
Male	57	Macro	0	1.989	0.001	1.033	0	0.001	0.004	0.102	GT	NEGATIVE ki67 (1-2)	NULL	PRL(0,3 ng/ml) TSH(0,045 μU/ml) free T4(1,4 ng/dl) GH(<0,05 ng/ml) IGF-1(48,4 ng/ml Cortisol(8,1 μg/dl) ACTH(18,3 pg/ml)	NFPA	No
Male	66	Macro	0.022	0.194	0	5.318	0.02	0.02	0.03	0.29	TT	GH (20) LH (10) PRL (15) ki67 (2)	U-PH	PRL(4,7 ng/ml) TSH(1,573 μU/ml) free T4(1,0 ng/dl) GH(1,17 ng/ml) IGF-1(274,0 ng/ml) Cortisol(14,6 μg/dl) ACTH(34,9 pg/ml)	NFPA	No
Male	62	Macro	0	1.339	0	0.003	0	0	0.003	0.039	GT	NEGATIVE ki67 (1-2)	NULL	PRL(6,9 ng/ml) TSH(-1) free T4(0,9 ng/dl) GH(0,06 ng/ml) IGF-1(60,8 ng/ml) Cortisol(15,3 μg/dl) ACTH(26,6 pg/ml)	NFPA	No
Female	44	Macro	0.242	0.361	0.019	0.188	0.244	0.012	0.005	0.088	U-PH	GH (<1) PRL (25) ki67 (2-3)	LT	PRL(<0,300 ng/ml) TSH( 1,188 μU/ml) free T4(1,0 ng/dl) GH(0,56 ng/ml) IGF-1(78,2 ng/ml) Cortisol(6,0 μg/dl) ACTH(10,1 pg/ml)	NFPA	Cabergolina 0,5 mg /2 days per week. Hyperprolactinemia (01/10/2014-15/04/2015)
Male	37	Macro	0.001	0.262	0.017	0.001	0.095	0	0	0.012	GT	LH (20) ki67 (1-2)	GT	PRL(14,5 ng/ml) TSH(1,517 μU/ml) free T4(1,0 ng/dl) GH(0,63 ng/ml) IGF-1(134,0 ng/ml) Cortisol(7,6 μg/dl) ACTH(18,5 pg/ml)	NFPA	No
Male	74	Macro	0.123	3.639	0	11.449	332.106	0.006	0.022	0.135	U-PH	LH (20-25) ki67 (1-2)	GT	PRL(18,4 ng/ml) TSH(0,644 μU/ml) free T4(0,8 ng/dl) GH(0,35 ng/ml) IGF-1(114,0 ng/ml) Cortisol(15,5 μg/dl) ACTH(26,4 pg/ml)	NFPA	No
Male	39	Macro	0.001	3.503	0.02	3.501	0.858	0.192	0	1.641	U-PH	PRL (<1) LH (20) ki67 (1-2)	GT	PRL(12,6 ng/ml) TSH(0,927 μU/ml) free T4( 1,2 ng/dl) GH(<0,05 ng/ml) IGF-1(150,0 ng/ml) Cortisol(19,9 μg/dl) ACTH(66,1 pg/ml)	NFPA	No
Female	28	Macro	0	1.459	0	4.964	0.001	0	0	2.255	U-PH	NEGATIVE ki67 (1)	NULL	PRL(<0,300 ng/ml) TSH( 1,656 μU/ml) free T4(1,1 ng/dl) GH(1,43 ng/ml) IGF-1(250,0 ng/ml) Cortisol(9,1 μg/dl) ACTH(19,3 pg/ml)	NFPA	Dostinex 0,5 mg / 1 comp per week (08/08/2015-13/01/2016)
Male	43	Macro	0	0.001	0	0.04	0	0	0	0.012	NULL	NEGATIVE ki67 (1)	NULL	PRL(11,6 ng/ml) TSH(2,409 μU/ml) free T4(1,1 ng/dl) GH(<0,05 ng/ml) IGF-1(68,3 ng/ml) Cortisol(20,0 μg/dl) ACTH(23,2 pg/ml)	NFPA	No
Female	55	Macro	0	0.19	0.105	0.001	0.001	0	0	0.12	NULL	LH +++, ki67 (1-2)	GT	TSH (3.25 microU/mL) free T4 ( 1.12 ng/dl) PRL (106.9 ng/mL) CORTISOL (22.6 mcg/dL) GH (indetectable) IGF-1 (101 ng/ml)	NFPA	No
Male	80	Macro	0	0.045	0.016	0.003	0	0	0	0.03	NULL	LH +, ki67 (1-2)	GT	free T4 (1.07 ng/ml) Cortisol (18.3 mcg/dl) prolactina (normal)	NFPA	No
Male	82	Macro	0	0.064	0.004	0.004	0	0	0.01	0.31	NULL	NEGATIVE, ki67 (1-2)	NULL	PRL (27 ng/mL) TSH (1,08 μU/ml) Free T4 ( 0,93 ng/ml) Cortisol (7.3 mcg/dl)	NFPA	No
Male	69	Macro	0.001	0.044	0.02	1.755	0.002	0.003	.	.	TT	LH focal, ki67 (1-2)	GT		NFPA	Cabergolina
Female	80	Macro	0	3.769	0.023	0.045	0.004	0	.	.	GT	FSH, LH, KI67 (<1)	GT	PRL(48,1 ng/ml) TSH(5,66 mcU/ml) free T4(0,62 ng/dl) GH(<0.2 ng/ml) IGF-1(61 ng/ml) Cortisol(26 μg/dl)	NFPA	No
Female	63	Macro	0.007	2.261	0.032	0.027	0.002	0	0.01	0.071	GT	LH, FSH, ki67 (2)	GT	PRL (30.6 ng/mL)TSH (0.59 microU/mL) free T4 (1.00 ng/dl) GH(<0,2 ng/ml) IGF-I (37 ng/ml) CORTISOL (24.0 mcg/dL )	NFPA	No
Male	63	Macro	0	1.603	0	0.012	0	0	0.001	0.012	GT	LH, FSH, ki67 (<5)	GT		NFPA
Male	77	Macro	0	0.339	0.001	0.012	0.001	0	0	0.028	GT	PRL +, ki67 (<1)	NULL	ACTH(29 pg/ml,34 pg/ml) cortisol (17.4 mcg/dl)	NFPA
Female	68	Macro	0	0.231	0.001	0.006	0.033	0.001	0.002	0.283	GT	PRL ++, focal + LH, ki67 (<2)	LT	T4 libre (0,97 ng/dl) TSH( 1,11 mcU/m)l PRL (125,2 ng/ml) cortisol (18,1 mcg/dl) IGF-1 (95 ng/ml) GH (0,2 ng/ml)	NFPA	No
Male	47	Macro	0	0.536	0.004	0.023	0.001	0	0	0.03	GT	Focal + LH, FSH, ki67 (<2)	GT	T4 libre (1,15 ng/dl), TSH (2,98 mcU/ml), cortisol( 17,4 mcg/dl)	NFPA
Female	43	Macro	0.001	0	0.001	2.299	0	0.001	1.912	0.046	TT	NEGATIVE, ki67 (1)	NULL	PRL ( 79,7 ng/mL)TSH (2,537 mcU/ml) free T4 (0,70 ng/dl) GH (0,11 ng/ml) Cortisol (9 mcg/dl) ACTH ( 38,6 pg/ml)	NFPA	No
Male	67	Macro	0	0.017	0.01	0.004	0	0	0.001	0.03	NULL	NEGATIVE, ki67 (2)	NULL	PRL (13,1 ng/ml) TSH (2,628 mU/L) free T4 (0,80 ng/dl) GH (<0,05 ng/ml) IGF-1 ( 96 ng/ml) Cortisol basal (21,80 µg/dl) ACTH ( 52,27 pg/ml)	NFPA	No
Female	33	Macro	0.027	0.049	0.062	1.76	2.381	0.198	0.164	0.239	PH PIT1	GH+++	ST	PRL (22,5 ng/ml)TSH (1,227 mU/L) free T4 (0,96 ng/dl) GH (7,03 ng/ml) IGF-1 (147 ng/ml) cortisol basal (14,80 µg/dl) ACTH ( 11,8 pg/ml)	NFPA	No
Male	87	Macro	0	6.34	0.002	0.044	0.001	0.001	0.003	0.045	GT	NEGATIVE, ki67 (<1)	NULL	PRL (21,0 ng/ml)TSH (0,524 mU/L) free T4 (0,99 ng/dl) GH (0,05 ng/ml) cortisol basal (33,80 µg/dl) ACTH ( <5,0 pg/ml)	NFPA	No
Male	71	Macro	0	7.198	0.049	0.004	0.006	0.005	0.01	0.166	GT	GH+, ACTH + (residual)	ST		NFPA	No
Female	59	Macro	0	0.383	0.061	0.092	0.014	0.008	0.016	0.159	GT	NEGATIVE ki67 (3-4)	NULL	PRL (56,8 ng/ml)TSH (0,479mU/L) free T4 (1,10 ng/dl) GH (0,24 ng/ml) IGF-1 (95 ng/ml) cortisol basal (10,30 µg/dl) ACTH ( 21,0 pg/ml)	NFPA
Male	55	Macro	0	0.076	0	0.014	0	0	0.002	0.019	NULL	NEGATIVE, ki67 1%	NULL	Cortisol(200 nmol/l) ACTH(26 pg/ml)	NFPA
Male	38	Macro	0	0.304	0	0	0.001	0	0.001	0.01	GT	FSH+, ki67 1-2%	GT	Cortisol(84 nmol/l) ACTH(18 pg/ml)	NFPA
Male	36	Macro	0	0	0	0	0.011	12.483	4.9	38.751	CT	ACTH+ , ki67 2-2.5%	CT	Cortisol(643 nmol/l) ACTH(73 pg/ml)	NFPA
Male	17	Macro	0	0.001	0	0	0	0.24	1.482	0.002	CT	ACTH+, ki67 1-5%	CT	Cortisol(465,8 nmol/l) ACTH(30 pg/ml)	NFPA
.	62	Macro	0	0	0	0	0	0.001	0.083	0.003	NULL	ACTH+	CT		NFPA
.	.		0.001	0.495	0.024	0.016	0.012	0.005	0.003	0.241	GT	ACTH+	CT		NFPA
														*PRL, TT, LH, FSH, ACTH, TSH, Free T4 and cortisol were determined by an electrochemiluminscent immunoassay (ECLIA) method (Cobas e 801 autoanalyzer, Roche Diagnostics, Mannheim, Germany).
														GH (measured on an Immulite® analyzer Siemens Diagnostics, Marburg, Germany and Siemens Medical Solutions Diagnostics Limited, Glyn Rhonwy, Llanberis, UK) and IGF-1 on the Liaison® analyzer DiaSorin, Inc., Stillwater, MN , USA) by chemiluminscent immunoassay (CLIA).
														**Reference values: PRL (4.6-21 ng/mL); LH (2.0-11.2 U/L); FSH 1.0-8.0 U/L; TSH (0.38-4.84 mU/L); GH (0.0-5.0 ng/mL); ACTH (9.0-52.0 pg/mL); free T4 (0.8-2.0 ng/dL); IGF-1 (96.4-227.8 ng/mL); cortisol (8-25uL/dL)
